# Supplementary material for: Identification of Potential Biomarkers and Small Molecule Drugs for Bisphosphonate-Related Osteonecrosis of the Jaw (BRONJ): An Integrated Bioinformatics Study Using Big Data
Source: Int J Mol Sci. 2023 May 11;24(10):8635. doi: 10.3390/ijms24108635 (PMC10218302; doi:10.3390/ijms24108635)
Supplement: Supplementary file 1 [file ijms-24-08635-s001.zip › Supplementary Files.xlsx]

## Sheet: Venn Image
MCC	MNC	Betweeness	Closeness	Degree
TNF	ACTB	ACTB	ACTB	ACTB
IL1B	GAPDH	GAPDH	GAPDH	GAPDH
ACTB	TNF	EGFR	EGFR	EGFR
CD44	EGFR	UBC	JUN	TNF
CXCL8	JUN	JUN	TNF	JUN
ICAM1	STAT3	TNF	HSPA4	STAT3
GAPDH	HSPA4	RHOA	STAT3	HSPA4
PTPRC	IL1B	HSPA4	UBC	UBC
CXCR4	UBC	STAT3	RHOA	IL1B
CCL5	RHOA	NRAS	HSPA8	RHOA
CCL3	PTPRC	ATM	IL1B	PTPRC
CCL4	FN1	HSPA8	ATM	FN1
STAT3	HSPA8	PTPRC	MAPK1	HSPA8
IL1A	MAPK1	CANX	FN1	MAPK1
CTLA4	CXCL8	FN1	PTPRC	CXCL8
FN1	ATM	GART	NRAS	ATM
JUN	NRAS	MAPK1	CXCL8	NRAS
PECAM1	CXCR4	SRSF1	HSP90AB1	CXCR4
STAT1	STAT1	AURKA	BCL2L1	STAT1
FCGR3A	CD44	PIK3C3	CYCS	CD44

## Sheet: 7 Hub genes Expression
Hub genes
ACTB	-2.75532
STAT3	-1.62377
FN1	1.12519
JUN	-3.04458
PTPRC	-2.88352
GAPDH	-1.96677
TNF	-2.47506
